# Supplementary material for: Integrated Transcriptomic and Metabolomic Analysis of Exogenous NAA Effects on Maize Seedling Root Systems under Potassium Deficiency
Source: Int J Mol Sci. 2024 Mar 16;25(6):3366. doi: 10.3390/ijms25063366 (PMC10970519; doi:10.3390/ijms25063366)
Supplement: Supplementary file 1 [file ijms-25-03366-s001.zip]

Archive with 4 entries (4 files):
- Table S1 & Figure S1.pdf
- Table S2.xlsx
- Table S3.xlsx
- Table S4.xlsx
