# Supplementary material for: Integrated Transcriptomic and Metabolomic Analysis of Exogenous NAA Effects on Maize Seedling Root Systems under Potassium Deficiency
Source: Int J Mol Sci. 2024 Mar 16;25(6):3366. doi: 10.3390/ijms25063366 (PMC10970519; doi:10.3390/ijms25063366)
Supplement: Supplementary file 1 [file ijms-25-03366-s001.zip › Table S2.xlsx]

## Sheet: Sheet1
Table S2: Key genes regulated by exogenous NAA in D937 based on GO screening
ID	GO	Gene Function	FoldChange	log2FoldChange	pvalue	padj	regulated	KEGG
gene:Zm00001d027924	GO:0005634,nucleus; GO:0003677,DNA binding; GO:0003700,DNA-binding transcription factor activity; GO:0009873,ethylene-activated signaling pathway; GO:0006351,transcription, DNA-templated	response to ethylene	7.36972	2.88161	5.0179e-14	6.21732e-12	up	K09286 EREBP-like factor | (RefSeq) ERF1; ethylene-responsive transcription factor RAP2-12-like (A)
gene:Zm00001d026563	GO:0005634,nucleus; GO:0003700,DNA-binding transcription factor activity; GO:0043565,sequence-specific DNA binding; GO:0044212,transcription regulatory region DNA binding; GO:0006952,defense response; GO:0009873,ethylene-activated signaling pathway; GO:0045892,negative regulation of transcription, DNA-templated; GO:0006355,regulation of transcription, DNA-templated; GO:0009737,response to abscisi…	response to ethylene	4.01716	2.00618	0.000121763	0.00136693	up	K09286 EREBP-like factor | (RefSeq) putative AP2/EREBP transcription factor superfamily protein (A)
gene:Zm00001d012159	GO:0005829,cytosol; GO:0008422,beta-glucosidase activity; GO:0102483,scopolin beta-glucosidase activity; GO:0071281,cellular response to iron ion; GO:0071732,cellular response to nitric oxide; GO:0030245,cellulose catabolic process; GO:1901657,glycosyl compound metabolic process; GO:0009866,induced systemic resistance, ethylene mediated signaling pathway; GO:1990641,response to iron ion starvatio…	response to ethylene	0.248324	-2.00971	2.4355e-08	9.44655e-07	down	K01188 beta-glucosidase [EC:3.2.1.21] | (RefSeq) beta-glucosidase 4 (A)
gene:Zm00001d011297	GO:0005634,nucleus; GO:0003677,DNA binding; GO:0003700,DNA-binding transcription factor activity; GO:0046872,metal ion binding; GO:0045892,negative regulation of transcription, DNA-templated; GO:0009723,response to ethylene; GO:0009739,response to gibberellin; GO:0009744,response to sucrose; GO:0006351,transcription, DNA-templated	response to ethylene	7.12441	2.83277	1.36612e-12	1.36934e-10	up	K08869 aarF domain-containing kinase | (RefSeq) predicted protein (A)
gene:Zm00001d039698	GO:0016021,integral component of membrane; GO:0016020,membrane; GO:0020037,heme binding; GO:0005506,iron ion binding; GO:0016709,oxidoreductase activity, acting on paired donors, with incorporation or reduction of molecular oxygen, NAD(P)H as one donor, and incorporation of one atom of oxygen; GO:0044550,secondary metabolite biosynthetic process	cation transport	0.139843	-2.83812	2.65968e-16	4.87542e-14	down	K00512 steroid 17alpha-monooxygenase / 17alpha-hydroxyprogesterone deacetylase [EC:1.14.14.19 1.14.14.32] | (RefSeq) LOC109783333; geraniol 8-hydroxylase-like (A)
gene:Zm00001d037849	GO:0020037,heme binding; GO:0005506,iron ion binding; GO:0016710,trans-cinnamate 4-monooxygenase activity	cation transport	0.18154	-2.46164	3.80147e-09	1.8103e-07	down	K00487 trans-cinnamate 4-monooxygenase [EC:1.14.13.11] | (RefSeq) putative cytochrome P450 superfamily protein (A)
gene:Zm00001d036965	GO:0009535,chloroplast thylakoid membrane; GO:0016021,integral component of membrane; GO:0005886,plasma membrane; GO:0005385,zinc ion transmembrane transporter activity	cation transport	5.08727	2.34689	6.32633e-12	5.39208e-10	up	K14709 solute carrier family 39 (zinc transporter), member 1/2/3 | (RefSeq) umc1796; uncharacterized protein LOC100281339 (A)
gene:Zm00001d032467	GO:0005783,endoplasmic reticulum; GO:0016021,integral component of membrane; GO:0016020,membrane; GO:0020037,heme binding; GO:0005506,iron ion binding; GO:0004497,monooxygenase activity; GO:0016709,oxidoreductase activity, acting on paired donors, with incorporation or reduction of molecular oxygen, NAD(P)H as one donor, and incorporation of one atom of oxygen; GO:0009809,lignin biosynthetic proc…	cation transport	0.188595	-2.40663	7.25248e-17	1.40651e-14	down	K09755 ferulate-5-hydroxylase [EC:1.14.-.-] | (RefSeq) cytochrome P450 84A1 (A)
gene:Zm00001d029677	GO:0005794,Golgi apparatus; GO:0000139,Golgi membrane; GO:0017119,Golgi transport complex; GO:0016021,integral component of membrane; GO:0005770,late endosome; GO:0031902,late endosome membrane; GO:0043226,organelle; GO:0015297,antiporter activity; GO:0015238,drug transmembrane transporter activity; GO:0005381,iron ion transmembrane transporter activity; GO:0006855,drug transmembrane transport; G…	cation transport	0.0918482	-3.4446	3.69984e-21	1.22245e-18	down	K03327 multidrug resistance protein, MATE family | (RefSeq) protein DETOXIFICATION 49 (A)
gene:Zm00001d024943	GO:0016021,integral component of membrane; GO:0016020,membrane; GO:0020037,heme binding; GO:0005506,iron ion binding; GO:0016709,oxidoreductase activity, acting on paired donors, with incorporation or reduction of molecular oxygen, NAD(P)H as one donor, and incorporation of one atom of oxygen; GO:0009813,flavonoid biosynthetic process; GO:0044550,secondary metabolite biosynthetic process	cation transport	0.23655	-2.07978	8.45839e-08	2.82259e-06	down	K00512 steroid 17alpha-monooxygenase / 17alpha-hydroxyprogesterone deacetylase [EC:1.14.14.19 1.14.14.32] | (RefSeq) cytochrome P450 93A2 (A)
gene:Zm00001d020628	GO:0005789,endoplasmic reticulum membrane; GO:0016021,integral component of membrane; GO:0031090,organelle membrane; GO:0020037,heme binding; GO:0005506,iron ion binding; GO:0004497,monooxygenase activity; GO:0016705,oxidoreductase activity, acting on paired donors, with incorporation or reduction of molecular oxygen; GO:0009835,fruit ripening	cation transport	0.186371	-2.42375	4.75761e-33	6.06323e-30	down	K20623 typhasterol/6-deoxotyphasterol 2alpha-hydroxylase | (RefSeq) cytochrome P450 71A1 (A)
gene:Zm00001d019327	GO:0016021,integral component of membrane; GO:0046873,metal ion transmembrane transporter activity; GO:0055072,iron ion homeostasis	cation transport	0.208201	-2.26395	8.03165e-08	2.697e-06	down	K21398 natural resistance-associated macrophage protein 2 | (RefSeq) metal transporter Nramp5 (A)
gene:Zm00001d019228	GO:0016021,integral component of membrane; GO:0005886,plasma membrane; GO:0005385,zinc ion transmembrane transporter activity; GO:0071577,zinc ion transmembrane transport; GO:0006829,zinc ion transport	cation transport	4.59749	2.20085	1.56524e-11	1.24304e-09	up	K14709 solute carrier family 39 (zinc transporter), member 1/2/3 | (RefSeq) ZIP zinc/iron transport family protein precursor (A)
gene:Zm00001d017249	GO:0005887,integral component of plasma membrane; GO:0008519,ammonium transmembrane transporter activity; GO:0072488,ammonium transmembrane transport; GO:0015695,organic cation transport	cation transport	0.0882645	-3.50202	4.16818e-26	2.72081e-23	down	K03320 ammonium transporter, Amt family | (RefSeq) uncharacterized protein LOC100191554 (A)
gene:Zm00001d016691	GO:0048046,apoplast; GO:0009507,chloroplast; GO:0016531,copper chaperone activity; GO:0019904,protein domain specific binding; GO:0046914,transition metal ion binding; GO:0006878,cellular copper ion homeostasis; GO:0006825,copper ion transport; GO:0046686,response to cadmium ion; GO:0009651,response to salt stress	cation transport	6.80147	2.76585	2.58478e-09	1.26004e-07	up	K07213 copper chaperone | (RefSeq) csu308; uncharacterized protein LOC100192891 (A)
gene:Zm00001d012229	GO:0016021,integral component of membrane; GO:0005886,plasma membrane; GO:0015171,amino acid transmembrane transporter activity; GO:0015174,basic amino acid transmembrane transporter activity; GO:0015293,symporter activity; GO:0015809,arginine transport; GO:0015802,basic amino acid transport	cation transport	0.246733	-2.01898	8.76747e-07	2.16461e-05	down	K14209 solute carrier family 36 (proton-coupled amino acid transporter) | (RefSeq) amino acid permease 4-like (A)
gene:Zm00001d011610	GO:0009507,chloroplast; GO:0005737,cytoplasm; GO:0009536,plastid; GO:0051538,3 iron, 4 sulfur cluster binding; GO:0050660,flavin adenine dinucleotide binding; GO:0010181,FMN binding; GO:0016040,glutamate synthase (NADH) activity; GO:0015930,glutamate synthase activity; GO:0005506,iron ion binding; GO:0019676,ammonia assimilation cycle; GO:0048589,developmental growth; GO:0006537,glutamate biosynt…	cation transport	0.0874102	-3.51605	2.07685e-30	2.05862e-27	down	K00264 glutamate synthase (NADPH/NADH) [EC:1.4.1.13 1.4.1.14] | (RefSeq) glutamate synthase 1 [NADH], chloroplastic isoform X1 (A)
gene:Zm00001d011473	GO:0016021,integral component of membrane; GO:0005249,voltage-gated potassium channel activity; GO:0034765,regulation of ion transmembrane transport	cation transport	0.058996	-4.08324	6.38381e-39	1.7085e-35	down	K21867 potassium channel | (RefSeq) kch5; potassium channel 5 (A)
gene:Zm00001d007765	GO:0005789,endoplasmic reticulum membrane; GO:0016021,integral component of membrane; GO:0005506,iron ion binding; GO:0031418,L-ascorbic acid binding; GO:0004656,procollagen-proline 4-dioxygenase activity	cation transport	101.862	6.67047	3.01687e-11	2.24904e-09	up	K00472 prolyl 4-hydroxylase [EC:1.14.11.2] | (RefSeq) uncharacterized LOC100272381 precursor (A)
gene:Zm00001d007394	GO:0016021,integral component of membrane; GO:0005506,iron ion binding	cation transport	5.88628	2.55736	4.25288e-10	2.53497e-08	up	K00366 ferredoxin-nitrite reductase [EC:1.7.7.1] | (RefSeq) nitrite reductase (A)
gene:Zm00001d005823	GO:0005789,endoplasmic reticulum membrane; GO:0016021,integral component of membrane; GO:0016020,membrane; GO:0016711,flavonoid 3'-monooxygenase activity; GO:0020037,heme binding; GO:0005506,iron ion binding; GO:0009813,flavonoid biosynthetic process; GO:0009733,response to auxin; GO:0044550,secondary metabolite biosynthetic process	cation transport	0.176341	-2.50356	1.69952e-10	1.10132e-08	down	K20623 typhasterol/6-deoxotyphasterol 2alpha-hydroxylase | (RefSeq) flavonoid 3-monooxygenase (A)
gene:Zm00001d003861	GO:0016021,integral component of membrane; GO:0016020,membrane; GO:0005886,plasma membrane; GO:0015079,potassium ion transmembrane transporter activity; GO:0006813,potassium ion transport	cation transport	0.192438	-2.37754	1.94216e-06	4.271e-05	down	K03549 KUP system potassium uptake protein | (RefSeq) uncharacterized protein LOC100502520 isoform X1 (A)
gene:Zm00001d003859	GO:0016021,integral component of membrane; GO:0016020,membrane; GO:0005886,plasma membrane; GO:0015079,potassium ion transmembrane transporter activity; GO:0006813,potassium ion transport	cation transport	0.0639147	-3.96771	0.000145071	0.0015668	down	K03549 KUP system potassium uptake protein | (RefSeq) HAK20; potassium transporter 19-like (A)
gene:Zm00001d000233	GO:0016021,integral component of membrane; GO:0005770,late endosome; GO:0015299,solute:proton antiporter activity; GO:0015672,monovalent inorganic cation transport; GO:0006813,potassium ion transport; GO:0006885,regulation of pH	cation transport	0.207273	-2.2704	1.16292e-05	0.000193193	down	--
gene:Zm00001d040651	GO:0005634,nucleus; GO:0003677,DNA binding; GO:0003700,DNA-binding transcription factor activity; GO:0009873,ethylene-activated signaling pathway; GO:2000280,regulation of root development; GO:0034059,response to anoxia; GO:0006351,transcription, DNA-templated	regulation of root development	18.0164	4.17124	1.27212e-27	9.72738e-25	up	K09286 EREBP-like factor | (RefSeq) LOW QUALITY PROTEIN: ethylene-responsive transcription factor ERF071-like (A)
gene:Zm00001d038075	GO:0016021,integral component of membrane; GO:0046622,positive regulation of organ growth	regulation of root development	84.5498	6.40173	2.45271e-30	2.34435e-27	up	--
gene:Zm00001d037941	GO:0005634,nucleus; GO:0003677,DNA binding; GO:0003700,DNA-binding transcription factor activity; GO:0009873,ethylene-activated signaling pathway; GO:2000280,regulation of root development; GO:0034059,response to anoxia; GO:0006351,transcription, DNA-templated	regulation of root development	15.1343	3.91975	2.80659e-11	2.104e-09	up	K09286 EREBP-like factor | (RefSeq) ethylene-responsive transcription factor RAP2-3-like (A)
gene:Zm00001d037214	GO:0010330,cellulose synthase complex; GO:0055028,cortical microtubule; GO:0005737,cytoplasm; GO:0009898,cytoplasmic side of plasma membrane; GO:0005794,Golgi apparatus; GO:0036449,microtubule minus-end; GO:0005634,nucleus; GO:0005886,plasma membrane; GO:0009506,plasmodesma; GO:0008017,microtubule binding; GO:0051211,anisotropic cell growth; GO:0009901,anther dehiscence; GO:0030244,cellulose bios…	regulation of root development	0.204278	-2.29139	7.29144e-06	0.000131585	down	K08332 vacuolar protein 8 | (RefSeq) hypothetical protein (A)
gene:Zm00001d035079	GO:0016021,integral component of membrane; GO:0046622,positive regulation of organ growth	regulation of root development	12.6251	3.65823	3.88042e-11	2.86093e-09	up	--
gene:Zm00001d009103	GO:0005634,nucleus; GO:0003677,DNA binding; GO:0003700,DNA-binding transcription factor activity; GO:0009873,ethylene-activated signaling pathway; GO:2000280,regulation of root development; GO:0034059,response to anoxia; GO:0006351,transcription, DNA-templated	regulation of root development	17.4836	4.12793	1.06257e-28	9.17337e-26	up	K09286 EREBP-like factor | (RefSeq) LOW QUALITY PROTEIN: ethylene-responsive transcription factor ERF071-like (A)
