# Supplementary material for: Integrated Transcriptomic and Metabolomic Analysis of Exogenous NAA Effects on Maize Seedling Root Systems under Potassium Deficiency
Source: Int J Mol Sci. 2024 Mar 16;25(6):3366. doi: 10.3390/ijms25063366 (PMC10970519; doi:10.3390/ijms25063366)
Supplement: Supplementary file 1 [file ijms-25-03366-s001.zip › Table S3.xlsx]

## Sheet: Sheet1
Supplementary Table S3. K+ uptake transporter-related DEGs screened in 90-21-3 and D937
Functional category	Enzyme	#ID	90-21-3			D937
			P value	log2FC	Regulated	P value	log2FC	Regulated
Genes related to proton-exporting ATPase activity	Plasma membrane H+-transporting ATPase	Zm00001d002006	0.00108362	2.61433	up	0.0148355	-1.7815	down
		Zm00001d026490	0.00942686	1.6109	up	0.0101179	-1.30159	down
	V-ATPase subunit A	Zm00001d015426	0.00244973	1.85762	up	0.109536	-1.16943	down
	V-ATPase subunit a3	Zm00001d028436	0.0166925	1.00283	up	0.071384	-0.803529	normal
	Cation/H(+) antiporter 19	Zm00001d000233	0.00135693	4.1061	up	0.0278638	-2.2704	down
Genes related to potassium ion transport	Potassium transporter 1	Zm00001d003859	0.162481	3.19907	up	0.171524	-3.96771	down
		Zm00001d003861	0.00743893	5.32573	up	0.0176955	-2.37754	down
	Cation/calcium exchanger 4	Zm00001d008424	0.0219375	1.01016	up	0.0178761	-1.26492	down
	CBL-interacting protein kinase 23	Zm00001d018799	0.0164338	2.34609	up	0.0709265	-0.890051	normal
	Cation/calcium exchanger 4	Zm00001d040157	0.00785464	1.44461	up	0.00342674	-1.06794	down
Genes related to potassium ion homeostasis	ABC transporter ABCG.5	Zm00001d028689	0.930113	-0.0361682	normal	0.0433515	-1.18116	down
Genes related to potassium channel activity	Potassium channel AKT1	Zm00001d011473	0.0599533	3.37337	up	0.0136719	-4.08324	down
		Zm00001d027648	0.0333628	-1.06491	down	0.0374335	0.415471	normal
	Potassium channel AKT2	Zm00001d003213	0.047807	-1.54963	down	0.050564	1.23652	up
	Potassium channel SKOR	Zm00001d037289	0.0358852	-1.50814	down	0.692814	-0.115033	normal
	Cyclic nucleotide-gated ion channel 4	Zm00001d038618	0.0143175	2.17281	up	0.00334907	-1.19963	down
