# Supplementary material for: Integrated Transcriptomic and Metabolomic Analysis of Exogenous NAA Effects on Maize Seedling Root Systems under Potassium Deficiency
Source: Int J Mol Sci. 2024 Mar 16;25(6):3366. doi: 10.3390/ijms25063366 (PMC10970519; doi:10.3390/ijms25063366)
Supplement: Supplementary file 1 [file ijms-25-03366-s001.zip › Table S4.xlsx]

## Sheet: Sheet1
Supplementary Table S4a. Differential metabolites related to the phenylpropanoid biosynthesis pathway were observed in the 90-21-3 and D937 groups.										Supplementary Table S4b. Differentially expressed genes related to the phenylpropanoid biosynthesis pathway were observed in the 90-21-3 and D937 groups.
Index	Compounds	cpd_ID	90-21-3(LK+NAA vs LK)		D937(LK+NAA vs LK)					#ID	Enzyme	Gene description	90-21-3 (LK+NAA vs LK)			D937 (LK+NAA vs LK)
			FC	log2FC	FC	log2FC							FC	log2FC	p-value	FC	log2FC	p-value
pme0021	L-Phenylalanine	C00079	1.57537	0.655692	1.06982	0.0973653				Zm00001d004443	CAD	Probable cinnamyl alcohol dehydrogenase 9	11.9005	3.57295	0.158647	0.281132	-1.83068	0.00209513
mws0250	L-Tyrosine	C00082	1.13839	0.186996	1.10471	0.143671				Zm00001d020400	CAD	Probable cinnamyl alcohol dehydrogenase 6	34.6414	5.11443	0.0246036	0.0819694	-3.60877	0.0125601
mws2213	Cinnamic acid	C00423	0.793376	-0.333923	0.659013	-0.601621				Zm00001d020401	CAD	Probable cinnamyl alcohol dehydrogenase 6	5.4576	2.44827	0.000231475	0.353235	-1.5013	0.0115932
mws4085	Sinapic acid	C00482	1.04978	0.0700836	0.978224	-0.0317627				Zm00001d037849	CYP73A	Trans-cinnamate 4-monooxygenase	7.91498	2.98458	0.0749459	0.18154	-2.46164	0.000797756
mws0093	Coniferyl alcohol	C00590	1.35068	0.433689	1.12722	0.172763				Zm00001d015459	4CL	gene:Zm00001d015459	2.85335	1.51266	0.00653326	0.526442	-0.925653	0.0091459
mws0906	Coniferin	C00761	1.24427	0.315299	1.12727	0.172833				Zm00001d020961	CCR	NAD(P)-binding Rossmann-fold superfamily protein	10.6036	3.40648	0.0835735	0.25807	-1.95416	0.00484779
pme1439	p-Coumaric acid	C00811	1.59494	0.673505	0.716896	-0.480164				Zm00001d032152	CCR	gene:Zm00001d032152	4.37168	2.12819	0.00953453	0.505505	-0.984202	0.0141064
mws0178	Chlorogenic acid (3-O-Caffeoylquinic acid)	C00852	1.80145	0.84916	0.606947	-0.720357				Zm00001d013862	F5H	Cytochrome P450 84A1	6.02364	2.59064	0.00399143	0.35427	-1.49708	0.0187379
HJN003	1-O-Sinapoyl-D-glucose	C01175	0.951263	-0.0720834	1.31551	0.395625				Zm00001d032467	F5H	gene:Zm00001d032467	21.5417	4.42906	0.0252567	0.188595	-2.40663	0.0158102
mws2212	Caffeic acid	C01197	1.05104	0.0718133	0.668651	-0.580674				Zm00001d032468	F5H	Cytochrome P450 CYP84A33v1	7.81238	2.96576	0.0359139	0.462788	-1.11158	0.0292638
mws0014	Ferulic acid	C01494	0.893881	-0.161845	0.9647	-0.0518473				Zm00001d017279	PAL	gene:Zm00001d017279	4.80771	2.26535	0.0942493	0.495781	-1.01222	0.0194225
mws0011	Syringin	C01533	2.21447	1.14696	0.911996	-0.132901				Zm00001d033286	PAL	Phenylalanine ammonia-lyase 1	1.88482	0.914426	0.0783438	0.147095	-2.76518	0.0115986
mws0853	Sinapyl alcohol	C02325	0.723178	-0.467578	0.621595	-0.685954				Zm00001d032148	HCT	gene:Zm00001d032148	3.20903	1.68214	0.00151788	1.29954	0.377999	0.34892
mws0921	p-Coumaryl alcohol	C02646	1.73361	0.793782	0.935583	-0.096062				Zm00001d002004	POD	Peroxidase 16	0.272963	-1.87322	0.0945715	2.37743	1.2494	0.0852421
mws0009	Coniferaldehyde	C02666	2.53928	1.34442	0.703999	-0.506354				Zm00001d002897	POD	gene:Zm00001d002897	3.45119	1.78709	0.00048182	0.9593	-0.0599462	0.894891
pma0149	Sinapoyl malate	C02887	0.986464	-0.019661	0.680326	-0.555702				Zm00001d002898	POD	Peroxidase 12	1.61492	0.691467	0.214245	2.83044	1.50103	0.196546
pmb0751	Trans-5-O-(p-Coumaroyl)shikimate	C02947	1.09469	0.130518	0.782481	-0.353872				Zm00001d002901	POD	Peroxidase 12	11.8831	3.57083	0.00230642	0.500249	-0.999283	0.0819415
mws1024	p-Coumaraldehyde	C05608	1.26743	0.341911	0.680425	-0.555492				Zm00001d002902	POD	Peroxidase 12	0.607186	-0.71979	0.118535	3.08835	1.62684	0.104305
pme3443	Sinapinaldehyde	C05610	1.16906	0.225349	0.790497	-0.339169				Zm00001d005279	POD	Peroxidase 73	0.545037	-0.875573	0.276368	2.98531	1.57788	0.196397
pmb0142	Caffeic aldehyde	C10945	1.43803	0.524097	0.774696	-0.368298				Zm00001d006933	POD	Peroxidase 64	8.67871	3.11748	0.00030494	1.29325	0.371003	0.543821
pmb3074	5-O-p-Coumaroylquinic acid	C12208	1.16241	0.217116	1.05533	0.0776888				Zm00001d007160	POD	Peroxidase 66	4.38354	2.1321	0.0268733	0.443349	-1.17349	0.0391736
										Zm00001d008173	POD	Peroxidase 2	6.47745	2.69543	0.00549333	0.453351	-1.1413	0.0909265
										Zm00001d010218	POD	Peroxidase 53	3.53532	1.82184	0.234286	0.296792	-1.75248	0.0712979
										Zm00001d017696	POD	Peroxidase 64	8.94036	3.16033	0.0444966	0.321509	-1.63707	0.0730001
										Zm00001d018619	POD	Peroxidase 1	15.4057	3.94539	0.0500261	0.56728	-0.817868	0.217447
										Zm00001d022280	POD	Peroxidase	123.63	6.94989	1.60711e-07	0.392717	-1.34844	0.0703672
										Zm00001d022281	POD	Peroxidase 64	53.6311	5.745	0.00248021	0.749571	-0.415863	0.509543
										Zm00001d022283	POD	Peroxidase 64	68.5814	6.09975	0.00327961	0.458136	-1.12615	0.125104
										Zm00001d022284	POD	Peroxidase 64	10.7064	3.4204	0.00650296	1.71374	0.777147	0.513165
										Zm00001d022289	POD	Peroxidase 64	3.61458	1.85383	0.0129539	1.11308	0.154555	0.85641
										Zm00001d022456	POD	Peroxidase 42	3.39361	1.76282	0.0700926	0.409728	-1.28726	0.00450901
										Zm00001d022458	POD	Peroxidase 70	3.61897	1.85558	0.0112414	0.799303	-0.323186	0.378565
										Zm00001d024745	POD	Peroxidase 64	5.85007	2.54845	0.0361464	0.323687	-1.62733	0.0087982
										Zm00001d024750	POD	Peroxidase 64	4.58731	2.19765	0.00667218	0.46753	-1.09687	0.0343903
										Zm00001d024751	POD	Peroxidase 64	5.58211	2.48081	0.00106362	0.34094	-1.55241	0.0232102
										Zm00001d024752	POD	Peroxidase 64	10.9962	3.45894	0.00587477	0.194303	-2.36362	0.0298807
										Zm00001d024753	POD	gene:Zm00001d024753	9.5156	3.25029	0.0653861	0.366737	-1.44718	0.0669422
										Zm00001d029274	POD	gene:Zm00001d029274	12.7232	3.66939	0.000262095	0.268158	-1.89884	0.00515682
										Zm00001d029279	POD	Peroxidase 64	9.58011	3.26004	0.000771652	1.46502	0.550918	0.499258
										Zm00001d029280	POD	Peroxidase 64	12.755	3.67299	0.000738597	1.46073	0.546685	0.491654
										Zm00001d030199	POD	Peroxidase 54	5.96392	2.57626	0.00469542	0.558842	-0.839487	0.138907
										Zm00001d034128	POD	Peroxidase 16	9.12085	3.18917	0.0357297	0.390165	-1.35784	0.0410218
										Zm00001d037410	POD	Peroxidase 1	11.2901	3.49699	0.00037353	0.543544	-0.879532	0.119364
										Zm00001d037547	POD	gene:Zm00001d037547	8.68515	3.11855	0.0309098	0.471349	-1.08513	0.0757618
										Zm00001d037550	POD	gene:Zm00001d037550	5.93581	2.56945	0.0236079	1.20174	0.265122	0.610908
										Zm00001d040364	POD	Peroxidase 72	3.06969	1.61809	0.00561934	0.70715	-0.499912	0.313248
										Zm00001d012159	POD	Beta-glucosidase 42	3.88291	1.95714	0.00157798	0.248324	-2.00971	0.00287963
										Zm00001d023994	POD	gene:Zm00001d023994	7.11209	2.83027	0.00417659	0.491572	-1.02453	0.0464932
										Zm00001d025846	POD	Beta-glucosidase 47	4.96705	2.31239	0.00458706	0.845357	-0.242368	0.341963

## Sheet: Sheet2
#ID	Enzyme	Gene description	90-21-3 (LK+NAA vs LK)			D937 (LK+NAA vs LK)
			FC	log2FC	p-value	FC	log2FC	p-value
Zm00001d004443	CAD	Probable cinnamyl alcohol dehydrogenase 9	11.9005	3.57295	0.158647	0.281132	-1.83068	0.00209513
Zm00001d020400	CAD	Probable cinnamyl alcohol dehydrogenase 6	34.6414	5.11443	0.0246036	0.0819694	-3.60877	0.0125601
Zm00001d020401	CAD	Probable cinnamyl alcohol dehydrogenase 6	5.4576	2.44827	0.000231475	0.353235	-1.5013	0.0115932
Zm00001d037849	CYP73A	Trans-cinnamate 4-monooxygenase	7.91498	2.98458	0.0749459	0.18154	-2.46164	0.000797756
Zm00001d015459	4CL	gene:Zm00001d015459	2.85335	1.51266	0.00653326	0.526442	-0.925653	0.0091459
Zm00001d020961	CCR	NAD(P)-binding Rossmann-fold superfamily protein	10.6036	3.40648	0.0835735	0.25807	-1.95416	0.00484779
Zm00001d032152	CCR	gene:Zm00001d032152	4.37168	2.12819	0.00953453	0.505505	-0.984202	0.0141064
Zm00001d013862	F5H	Cytochrome P450 84A1	6.02364	2.59064	0.00399143	0.35427	-1.49708	0.0187379
Zm00001d032467	F5H	gene:Zm00001d032467	21.5417	4.42906	0.0252567	0.188595	-2.40663	0.0158102
Zm00001d032468	F5H	Cytochrome P450 CYP84A33v1	7.81238	2.96576	0.0359139	0.462788	-1.11158	0.0292638
Zm00001d017279	PAL	gene:Zm00001d017279	4.80771	2.26535	0.0942493	0.495781	-1.01222	0.0194225
Zm00001d033286	PAL	Phenylalanine ammonia-lyase 1	1.88482	0.914426	0.0783438	0.147095	-2.76518	0.0115986
Zm00001d032148	HCT	gene:Zm00001d032148	3.20903	1.68214	0.00151788	1.29954	0.377999	0.34892
Zm00001d002004	POD	Peroxidase 16	0.272963	-1.87322	0.0945715	2.37743	1.2494	0.0852421
Zm00001d002897	POD	gene:Zm00001d002897	3.45119	1.78709	0.00048182	0.9593	-0.0599462	0.894891
Zm00001d002898	POD	Peroxidase 12	1.61492	0.691467	0.214245	2.83044	1.50103	0.196546
Zm00001d002901	POD	Peroxidase 12	11.8831	3.57083	0.00230642	0.500249	-0.999283	0.0819415
Zm00001d002902	POD	Peroxidase 12	0.607186	-0.71979	0.118535	3.08835	1.62684	0.104305
Zm00001d005279	POD	Peroxidase 73	0.545037	-0.875573	0.276368	2.98531	1.57788	0.196397
Zm00001d006933	POD	Peroxidase 64	8.67871	3.11748	0.00030494	1.29325	0.371003	0.543821
Zm00001d007160	POD	Peroxidase 66	4.38354	2.1321	0.0268733	0.443349	-1.17349	0.0391736
Zm00001d008173	POD	Peroxidase 2	6.47745	2.69543	0.00549333	0.453351	-1.1413	0.0909265
Zm00001d010218	POD	Peroxidase 53	3.53532	1.82184	0.234286	0.296792	-1.75248	0.0712979
Zm00001d017696	POD	Peroxidase 64	8.94036	3.16033	0.0444966	0.321509	-1.63707	0.0730001
Zm00001d018619	POD	Peroxidase 1	15.4057	3.94539	0.0500261	0.56728	-0.817868	0.217447
Zm00001d022280	POD	Peroxidase	123.63	6.94989	1.60711e-07	0.392717	-1.34844	0.0703672
Zm00001d022281	POD	Peroxidase 64	53.6311	5.745	0.00248021	0.749571	-0.415863	0.509543
Zm00001d022283	POD	Peroxidase 64	68.5814	6.09975	0.00327961	0.458136	-1.12615	0.125104
Zm00001d022284	POD	Peroxidase 64	10.7064	3.4204	0.00650296	1.71374	0.777147	0.513165
Zm00001d022289	POD	Peroxidase 64	3.61458	1.85383	0.0129539	1.11308	0.154555	0.85641
Zm00001d022456	POD	Peroxidase 42	3.39361	1.76282	0.0700926	0.409728	-1.28726	0.00450901
Zm00001d022458	POD	Peroxidase 70	3.61897	1.85558	0.0112414	0.799303	-0.323186	0.378565
Zm00001d024745	POD	Peroxidase 64	5.85007	2.54845	0.0361464	0.323687	-1.62733	0.0087982
Zm00001d024750	POD	Peroxidase 64	4.58731	2.19765	0.00667218	0.46753	-1.09687	0.0343903
Zm00001d024751	POD	Peroxidase 64	5.58211	2.48081	0.00106362	0.34094	-1.55241	0.0232102
Zm00001d024752	POD	Peroxidase 64	10.9962	3.45894	0.00587477	0.194303	-2.36362	0.0298807
Zm00001d024753	POD	gene:Zm00001d024753	9.5156	3.25029	0.0653861	0.366737	-1.44718	0.0669422
Zm00001d029274	POD	gene:Zm00001d029274	12.7232	3.66939	0.000262095	0.268158	-1.89884	0.00515682
Zm00001d029279	POD	Peroxidase 64	9.58011	3.26004	0.000771652	1.46502	0.550918	0.499258
Zm00001d029280	POD	Peroxidase 64	12.755	3.67299	0.000738597	1.46073	0.546685	0.491654
Zm00001d030199	POD	Peroxidase 54	5.96392	2.57626	0.00469542	0.558842	-0.839487	0.138907
Zm00001d034128	POD	Peroxidase 16	9.12085	3.18917	0.0357297	0.390165	-1.35784	0.0410218
Zm00001d037410	POD	Peroxidase 1	11.2901	3.49699	0.00037353	0.543544	-0.879532	0.119364
Zm00001d037547	POD	gene:Zm00001d037547	8.68515	3.11855	0.0309098	0.471349	-1.08513	0.0757618
Zm00001d037550	POD	gene:Zm00001d037550	5.93581	2.56945	0.0236079	1.20174	0.265122	0.610908
Zm00001d040364	POD	Peroxidase 72	3.06969	1.61809	0.00561934	0.70715	-0.499912	0.313248
Zm00001d012159	POD	Beta-glucosidase 42	3.88291	1.95714	0.00157798	0.248324	-2.00971	0.00287963
Zm00001d023994	POD	gene:Zm00001d023994	7.11209	2.83027	0.00417659	0.491572	-1.02453	0.0464932
Zm00001d025846	POD	Beta-glucosidase 47	4.96705	2.31239	0.00458706	0.845357	-0.242368	0.341963
